# Supplementary material for: Diagnostic Blood Biomarkers in Alzheimer’s Disease
Source: Biomedicines. 2022 Jan 13;10(1):169. doi: 10.3390/biomedicines10010169 (PMC8773964; doi:10.3390/biomedicines10010169)
Supplement: Supplementary file 1 [file biomedicines-10-00169-s001.zip]

Archive with 1 entries (1 files):
- biomedicines-1528986-supplementary.pdf
